# Supplementary material for: Preparation of Cu-Containing Substances via an Ultrasonic-Assisted Solvothermal Approach and Their Catalytic Effects on the Thermal Decomposition of Ammonium Perchlorate
Source: Materials (Basel). 2025 Jun 20;18(13):2928. doi: 10.3390/ma18132928 (PMC12251125; doi:10.3390/ma18132928)
Supplement: Supplementary file 1 [file materials-18-02928-s001.zip]

Archive with 1 entries (1 files):
- materials-3685088-supplementary.pdf
